# Supplementary material for: Room Temperature Diels–Alder Reactions of 4-Vinylimidazoles
Source: Molecules. 2024 Apr 22;29(8):1902. doi: 10.3390/molecules29081902 (PMC11053432; doi:10.3390/molecules29081902)
Supplement: Supplementary file 1 [file molecules-29-01902-s001.zip]

Archive with 1 entries (1 files):
- molecules-2863419-supplementary (1).pdf
